# Supplementary material for: Synergic Anti-Pruritus Mechanisms of Action for the Radix Sophorae Flavescentis and Fructus Cnidii Herbal Pair
Source: Molecules. 2017 Sep 4;22(9):1465. doi: 10.3390/molecules22091465 (PMC6151778; doi:10.3390/molecules22091465)
Supplement: Supplementary file 1 [file molecules-22-01465-s001.zip]

Archive with 4 entries (3 files):
- Supplementary Files/
- Supplementary Files/Supplementary Table S1.docx
- Supplementary Files/Supplementary Table S2.docx
- Supplementary Files/Supplementary Table S3.xlsx
