# Supplementary material for: Synergic Anti-Pruritus Mechanisms of Action for the Radix Sophorae Flavescentis and Fructus Cnidii Herbal Pair
Source: Molecules. 2017 Sep 4;22(9):1465. doi: 10.3390/molecules22091465 (PMC6151778; doi:10.3390/molecules22091465)
Supplement: Supplementary file 1 [file molecules-22-01465-s001.zip › Supplementary Files/Supplementary Table S3.xlsx]

## Sheet: PPI interaction data
Supplementary Table S3: Protein-protein interaction datas
node1	node2
ABCB1	EP300
ABL1	NTRK1
ABL1	ATM
ABL1	CDK2
ABL1	CDK6
ABL1	FYN
ABL1	HSP90AA1
ABL1	JAK1
ABL1	LCK
ABL1	MAPK1
ABL1	MAPK11
ABL1	MAPK12
ABL1	MAPK14
ABL1	MAPK3
ABL1	MAPK8
ABL1	MAPT
ABL1	NTRK2
ABL1	NTRK3
ABL1	PDGFRB
ABL1	PIK3R1
ABL1	SRC
ABL1	TERT
ABL1	TP53
ABP1	HDC
ABP1	ODC1
ADAM17	EGFR
ADAM17	ERBB2
ADAM17	SORT1
ADORA1	S1PR2
ADORA1	ADRA2A
ADORA1	APP
ADORA1	CCR1
ADORA1	CCR5
ADORA1	CXCR1
ADORA1	DRD4
ADORA1	HRH4
ADORA1	HTR1E
ADORA1	HTR5A
ADORA1	IL8
ADORA1	MTNR1A
ADORA1	MTNR1B
ADORA1	OPRD1
ADORA1	OPRK1
ADORA1	P2RY12
ADORA1	S1PR1
ADORA1	S1PR4
ADORA2A	ADORA2B
ADORA2A	ADRB2
ADORA2A	DRD1
ADORA2A	HTR6
ADORA2A	NTRK2
ADORA2A	PTGER2
ADORA2A	PTGER4
ADORA2A	TAAR1
ADORA2A	TSHR
ADORA2B	HTR6
ADORA2B	PTGER2
ADORA2B	PTGER4
ADORA2B	TAAR1
ADORA2B	TSHR
ADORA3	ADORA1
ADORA3	ADRA2A
ADORA3	APP
ADORA3	CCR1
ADORA3	CCR4
ADORA3	CCR5
ADORA3	CCR8
ADORA3	CHRM2
ADORA3	CNR1
ADORA3	CXCR1
ADORA3	DRD2
ADORA3	DRD4
ADORA3	GPR18
ADORA3	HRH3
ADORA3	HRH4
ADORA3	HTR1A
ADORA3	HTR1D
ADORA3	HTR1E
ADORA3	HTR5A
ADORA3	IL8
ADORA3	LPAR1
ADORA3	MTNR1A
ADORA3	MTNR1B
ADORA3	NPY1R
ADORA3	NPY2R
ADORA3	OPRD1
ADORA3	OPRK1
ADORA3	P2RY12
ADORA3	PTGDR2
ADORA3	PTGER3
ADORA3	S1PR1
ADORA3	S1PR4
ADRA1A	LTB4R2
ADRA1A	ADRA1B
ADRA1A	ADRA1D
ADRA1A	AGTR1
ADRA1A	APP
ADRA1A	AVPR1A
ADRA1A	CHRM1
ADRA1A	CHRM3
ADRA1A	CYSLTR1
ADRA1A	CYSLTR2
ADRA1A	EDN1
ADRA1A	F2RL1
ADRA1A	F2RL3
ADRA1A	GRM1
ADRA1A	GRM5
ADRA1A	GRPR
ADRA1A	HTR2A
ADRA1A	HTR2B
ADRA1A	LPAR1
ADRA1A	LPAR3
ADRA1A	LPAR6
ADRA1A	LTB4R
ADRA1A	NTSR1
ADRA1A	OXTR
ADRA1A	PIK3CA
ADRA1A	PIK3R1
ADRA1A	PLCB3
ADRA1A	PTAFR
ADRA1A	TACR1
ADRA1A	TACR2
ADRA1B	ADRB2
ADRA1B	AGTR1
ADRA1B	APP
ADRA1B	AVPR1A
ADRA1B	CCR5
ADRA1B	CHRM1
ADRA1B	CHRM3
ADRA1B	CYSLTR2
ADRA1B	F2RL1
ADRA1B	F2RL3
ADRA1B	GRM1
ADRA1B	GRM5
ADRA1B	HTR2B
ADRA1B	HTR2C
ADRA1B	PIK3CA
ADRA1B	PIK3R1
ADRA1B	PLCB3
ADRA1B	PTAFR
ADRA1B	TACR1
ADRA1D	ADRA1B
ADRA1D	AGTR1
ADRA1D	APP
ADRA1D	AVPR1A
ADRA1D	CHRM1
ADRA1D	CHRM3
ADRA1D	CYSLTR1
ADRA1D	CYSLTR2
ADRA1D	EDN1
ADRA1D	F2RL1
ADRA1D	F2RL3
ADRA1D	GRM1
ADRA1D	GRM5
ADRA1D	HTR2A
ADRA1D	HTR2B
ADRA1D	LPAR1
ADRA1D	LPAR3
ADRA1D	LPAR6
ADRA1D	LTB4R
ADRA1D	NTSR1
ADRA1D	OXTR
ADRA1D	PIK3CA
ADRA1D	PIK3R1
ADRA1D	PLCB3
ADRA1D	PTAFR
ADRA1D	TACR1
ADRA1D	TACR2
ADRA2A	DRD4
ADRA2A	HRH4
ADRA2A	MTNR1B
ADRA2A	OPRD1
ADRA2A	OPRK1
ADRA2A	S1PR4
ADRA2B	ADORA1
ADRA2B	ADORA3
ADRA2B	ADRA2A
ADRA2B	ADRA2C
ADRA2B	APP
ADRA2B	CCR1
ADRA2B	CCR4
ADRA2B	CCR5
ADRA2B	CCR8
ADRA2B	CHRM2
ADRA2B	CNR1
ADRA2B	CNR2
ADRA2B	CXCR1
ADRA2B	CXCR4
ADRA2B	DRD2
ADRA2B	DRD3
ADRA2B	DRD4
ADRA2B	GPR18
ADRA2B	GPR55
ADRA2B	HCAR2
ADRA2B	HRH3
ADRA2B	HRH4
ADRA2B	HTR1A
ADRA2B	HTR1D
ADRA2B	HTR1E
ADRA2B	HTR5A
ADRA2B	IL8
ADRA2B	LPAR1
ADRA2B	LPAR2
ADRA2B	LPAR3
ADRA2B	MTNR1A
ADRA2B	MTNR1B
ADRA2B	NPY1R
ADRA2B	NPY2R
ADRA2B	OPRD1
ADRA2B	OPRK1
ADRA2B	P2RY12
ADRA2B	PTGDR2
ADRA2B	PTGER3
ADRA2B	S1PR1
ADRA2B	S1PR4
ADRA2C	ADORA1
ADRA2C	ADORA3
ADRA2C	ADRA2A
ADRA2C	APP
ADRA2C	CCR1
ADRA2C	CCR4
ADRA2C	CCR5
ADRA2C	CCR8
ADRA2C	CHRM2
ADRA2C	CNR1
ADRA2C	CNR2
ADRA2C	CXCR1
ADRA2C	DRD2
ADRA2C	DRD3
ADRA2C	DRD4
ADRA2C	GPR18
ADRA2C	GPR55
ADRA2C	HCAR2
ADRA2C	HRH3
ADRA2C	HRH4
ADRA2C	HTR1A
ADRA2C	HTR1D
ADRA2C	HTR1E
ADRA2C	HTR5A
ADRA2C	IL8
ADRA2C	LPAR1
ADRA2C	LPAR2
ADRA2C	LPAR3
ADRA2C	MTNR1A
ADRA2C	MTNR1B
ADRA2C	NPY1R
ADRA2C	NPY2R
ADRA2C	OPRD1
ADRA2C	OPRK1
ADRA2C	P2RY12
ADRA2C	PTGDR2
ADRA2C	PTGER3
ADRA2C	S1PR1
ADRA2C	S1PR4
ADRB1	ADORA2A
ADRB1	ADORA2B
ADRB1	ADRB2
ADRB1	DLG4
ADRB1	DRD1
ADRB1	HTR6
ADRB1	HTR7
ADRB1	PTGER2
ADRB1	PTGER4
ADRB1	TAAR1
ADRB1	TSHR
ADRB2	ADORA2B
ADRB2	CCR5
ADRB2	CFTR
ADRB2	HTR2C
ADRB2	HTR6
ADRB2	PTGER2
ADRB2	PTGER4
ADRB2	TAAR1
ADRB2	TSHR
AGTR1	CHRM3
AGTR1	F2RL3
AGTR1	HTR2B
AGTR1	PIK3CA
AHR	ESR1
AKR1B10	AKR1B1
AKR1B10	AOC3
AKR1B10	HKDC1
AKR1B10	MAOA
AKT1	JAK3
AKT1	AURKA
AKT1	CREBBP
AKT1	EP300
AKT1	ESR1
AKT1	GSK3A
AKT1	IL2
AKT1	ITGB3
AKT1	MAPK14
AKT1	NFKB1
AKT1	PDGFRB
AKT1	PIK3CA
AKT1	RAF1
AKT1	RPS6KB1
AKT2	AKT1
AKT2	BCL2
AKT2	CASP9
AKT2	CHUK
AKT2	ESR1
AKT2	GSK3B
AKT2	HSP90AA1
AKT2	INSR
AKT2	MTOR
AKT2	NOS3
AKT2	NR4A1
AKT2	PDPK1
AKT2	PIK3CA
AKT2	PIK3CB
AKT2	PIK3CD
AKT2	PRKDC
AKT2	RAF1
AKT2	RPS6KB1
ALDH1A1	CYP2C9
ALK	PIK3CA
ALK	PIK3CB
ALK	PIK3CD
ALOX15	ALOX12
ALOX15	CYP2C9
AOC3	AKR1B1
AOX1	ABAT
AOX1	CYP1A2
AOX1	CYP2A6
AOX1	CYP2B6
AOX1	CYP2C9
AOX1	CYP3A4
AOX1	MAOA
APAF1	AKT1
APAF1	BCL2
APAF1	CASP3
APAF1	CASP6
APAF1	CASP8
APAF1	CASP9
APAF1	HSP90AA1
APAF1	TP53
APAF1	XIAP
APP	ADRA2A
APP	AGTR1
APP	ACHE
APP	CASP6
APP	CHRM3
APP	CYSLTR2
APP	DRD4
APP	F2RL3
APP	F9
APP	GAPDH
APP	GRM1
APP	HRH4
APP	HTR2B
APP	IDE
APP	MAPK1
APP	MAPK3
APP	MTNR1B
APP	NFKB1
APP	OPRD1
APP	OPRK1
APP	PIK3CA
APP	PIK3R1
APP	PLCB3
APP	S1PR4
APP	TTR
AR	AKT1
AR	CASP8
AR	CDK6
AR	CREBBP
AR	EGFR
AR	EP300
AR	ESR1
AR	ESR2
AR	ESRRA
AR	GSK3B
AR	HDAC1
AR	HDAC4
AR	HDAC7
AR	HSP90AA1
AR	KAT2B
AR	MAPK1
AR	MAPK14
AR	MAPK8
AR	NCOA3
AR	NR1H2
AR	NR3C1
AR	NR4A1
AR	PIK3CA
AR	PIK3R1
AR	PKN1
AR	PPARG
AR	PRKACA
AR	RORA
AR	RORC
AR	SIRT1
AR	SRC
AR	STAT3
AR	THRB
AR	TP53
ATM	CDK2
ATM	SIRT1
ATM	TP53
AURKB	AURKA
AURKB	BIRC5
AURKB	CDK1
AURKB	MYLK
AURKB	PLK1
AURKB	XPO1
AVPR1A	AGTR1
AVPR1A	APP
AVPR1A	CHRM3
AVPR1A	CYSLTR2
AVPR1A	F2RL1
AVPR1A	F2RL3
AVPR1A	GRM1
AVPR1A	HTR2B
AVPR1A	PIK3CA
AVPR1A	PIK3R1
AVPR1A	PLCB3
BACE1	APP
BACE1	MMP2
BCL2	AKT1
BCL2	CASP3
BCL2	CREBBP
BCL2	EP300
BCL2	MAPK1
BCL2	MAPK3
BCL2	MITF
BCL2	PIN1
BCL2	RAF1
BCL2	TP53
BIRC5	AURKA
BIRC5	CYP2A6
BIRC5	PLK1
BIRC5	POLB
BLM	ATM
BLM	CDK2
BLM	TERT
BLM	TP53
BRAF	AKT1
BRAF	MAP2K2
BRAF	MAPK1
BRAF	MAPK3
BRAF	PIN1
BRAF	PRKCG
BRAF	PRKCQ
BRAF	RAF1
BRCA1	ABL1
BRCA1	AKT1
BRCA1	AR
BRCA1	ATM
BRCA1	AURKA
BRCA1	BLM
BRCA1	CDK2
BRCA1	CDK8
BRCA1	CHEK1
BRCA1	CHEK2
BRCA1	CREBBP
BRCA1	EP300
BRCA1	ESR1
BRCA1	NCOA3
BRCA1	TP53
CA9	CREBBP
CA9	EP300
CA9	HIF1A
CALM1	BIRC5
CALM1	CAMK2D
CALM1	CAMK2G
CALM1	CSNK2A1
CALM1	EGFR
CALM1	GRM5
CALM1	HDAC3
CALM1	HSP90AA1
CALM1	NOS1
CALM1	NOS2
CALM1	NOS3
CALM1	PLCB3
CALM1	POLB
CAMK2B	BRAF
CAMK2B	CALM1
CAMK2B	CAMK2D
CAMK2B	CAMK2G
CAMK2B	CDC25C
CAMK2B	CREBBP
CAMK2B	DLG4
CAMK2B	EP300
CAMK2B	GRIA2
CAMK2B	GRIN1
CAMK2B	GRM1
CAMK2B	GRM5
CAMK2B	HDAC1
CAMK2B	HDAC5
CAMK2B	IFNG
CAMK2B	JAK1
CAMK2B	JAK2
CAMK2B	MAPK1
CAMK2B	MAPT
CAMK2B	MYLK
CAMK2B	NOS1
CAMK2B	NOS3
CAMK2B	PLCB3
CAMK2B	RAF1
CAMK2B	SLC6A3
CAMK2B	SRC
CAMK2B	STAT1
CAMK2D	BRAF
CAMK2D	CAMK2G
CAMK2D	CDC25C
CAMK2D	CREBBP
CAMK2D	DLG4
CAMK2D	EP300
CAMK2D	GRIA2
CAMK2D	GRM1
CAMK2D	GRM5
CAMK2D	HDAC4
CAMK2D	HDAC5
CAMK2D	IFNG
CAMK2D	MAPK1
CAMK2D	NOS1
CAMK2D	NOS3
CAMK2D	PLCB3
CAMK2D	RAF1
CAMK2D	SLC6A3
CAMK2G	BRAF
CAMK2G	CREBBP
CAMK2G	DLG4
CAMK2G	EP300
CAMK2G	GRIA2
CAMK2G	GRM1
CAMK2G	GRM5
CAMK2G	HDAC5
CAMK2G	IFNG
CAMK2G	MAPK1
CAMK2G	NOS3
CAMK2G	PLCB3
CAMK2G	RAF1
CAMK2G	SLC6A3
CASP1	CASP3
CASP1	NFKB1
CASP1	NFKB2
CASP1	NLRP3
CASP1	NOD1
CASP1	STAT1
CASP1	TP53
CASP2	CASP3
CASP2	CASP6
CASP2	TNFRSF1A
CASP3	AKT1
CASP3	APP
CASP3	BIRC5
CASP3	CASP6
CASP3	MAPK14
CASP3	PRKCQ
CASP3	TNFRSF1A
CASP6	SORT1
CASP8	APP
CASP8	BCL2
CASP8	CASP2
CASP8	CASP3
CASP8	CASP6
CASP8	CASP9
CASP8	ITGB3
CASP8	MAP4K4
CASP8	MAPK1
CASP8	MAPK3
CASP8	NFKB1
CASP8	NOD1
CASP8	TNFRSF1A
CASP8	XIAP
CASP9	AKT1
CASP9	BIRC5
CASP9	CASP3
CASP9	CASP6
CASP9	PIK3CA
CASP9	PIK3CB
CCNB2	CDC25B
CCNB2	CDK2
CCNB2	CDK6
CCR1	ADRA2A
CCR1	APP
CCR1	CCR5
CCR1	CXCR1
CCR1	DRD4
CCR1	HRH4
CCR1	HTR5A
CCR1	MTNR1B
CCR1	OPRD1
CCR1	OPRK1
CCR1	S1PR4
CCR4	ADORA1
CCR4	ADRA2A
CCR4	APP
CCR4	CCR1
CCR4	CCR5
CCR4	CCR8
CCR4	CHRM2
CCR4	CXCR1
CCR4	DRD4
CCR4	HRH4
CCR4	HTR1A
CCR4	HTR1D
CCR4	HTR1E
CCR4	HTR5A
CCR4	IL8
CCR4	MTNR1A
CCR4	MTNR1B
CCR4	NPY2R
CCR4	OPRD1
CCR4	OPRK1
CCR4	P2RY12
CCR4	S1PR1
CCR4	S1PR4
CCR5	ADRA2A
CCR5	APP
CCR5	DRD4
CCR5	HRH4
CCR5	HTR2C
CCR5	HTR5A
CCR5	MTNR1B
CCR5	OPRD1
CCR5	OPRK1
CCR5	S1PR4
CCR5	STAT3
CCR5	TYK2
CCR8	ADORA1
CCR8	ADRA2A
CCR8	APP
CCR8	CCR1
CCR8	CCR5
CCR8	CHRM2
CCR8	CXCR1
CCR8	DRD4
CCR8	HRH4
CCR8	HTR1A
CCR8	HTR1D
CCR8	HTR1E
CCR8	HTR5A
CCR8	IL8
CCR8	MTNR1A
CCR8	MTNR1B
CCR8	OPRD1
CCR8	OPRK1
CCR8	P2RY12
CCR8	S1PR1
CCR8	S1PR4
CDC25A	ATM
CDC25A	CCNB2
CDC25A	CDC25B
CDC25A	CDK2
CDC25A	CDK6
CDC25A	EP300
CDC25A	PLK1
CDC25A	RAF1
CDC25B	AURKA
CDC25B	MAPK12
CDC25B	MAPK14
CDC25C	CAMK2G
CDC25C	CCNB2
CDC25C	CDC25A
CDC25C	CDC25B
CDC25C	CDK2
CDC25C	MAPK12
CDC25C	MAPK14
CDC25C	PIN1
CDC25C	PLK1
CDC25C	PRKACA
CDK1	AURKA
CDK1	BCL2
CDK1	BIRC5
CDK1	CALM1
CDK1	CCNB2
CDK1	CDC25A
CDK1	CDC25B
CDK1	CDC25C
CDK1	CDC7
CDK1	DHFR
CDK1	CDK2
CDK1	CDK6
CDK1	CDK8
CDK1	CSNK2A1
CDK1	EGFR
CDK1	HDAC1
CDK1	HDAC3
CDK1	HSP90AA1
CDK1	KIF11
CDK1	MAP2K1
CDK1	NEK2
CDK1	PIN1
CDK1	PKN1
CDK1	PLK1
CDK1	POLA1
CDK1	POLB
CDK1	PRKACA
CDK1	SRC
CDK1	TP53
CDK1	TYMS
CDK2	CDC25B
CDK2	CDC7
CDK2	CDK6
CDK2	CREBBP
CDK2	EP300
CDK2	KAT2B
CDK2	MAPK1
CDK2	MAPK3
CDK5	ABL1
CDK5	CCNB2
CDK5	CDK1
CDK5	CDK2
CDK5	CDK5R1
CDK5	CDK6
CDK5	CDK8
CDK5	DLG4
CDK5	FYN
CDK5	GSK3B
CDK5	MAP2K1
CDK5	MAPT
CDK5	PRKACA
CDK5	SEMA3A
CDK5	TP53
CDK5R1	CDK2
CDK5R1	CDK6
CDK5R1	MAP2K1
CDK5R1	SEMA3A
CDK8	CCNB2
CDK8	CDK2
CDK8	CDK6
CDK8	CDK9
CDK8	CREBBP
CDK8	EP300
CDK8	HDAC3
CDK8	KAT2B
CDK8	NCOA3
CDK8	PPARG
CDK9	CDK5R1
CDK9	CHUK
CDK9	PRKACA
CDK9	TP53
CES1	CES2
CHEK1	AKT1
CHEK1	AKT2
CHEK1	ATM
CHEK1	BLM
CHEK1	CDC25A
CHEK1	CDC25B
CHEK1	CDC25C
CHEK1	CDC7
CHEK1	CDK1
CHEK1	CDK2
CHEK1	CHEK2
CHEK1	CSNK2A1
CHEK1	DNMT1
CHEK1	HSP90AA1
CHEK1	PRKDC
CHEK1	TP53
CHEK2	ATM
CHEK2	CDC25A
CHEK2	CDC25B
CHEK2	CDC25C
CHEK2	PLK1
CHEK2	TP53
CHRM1	ADRB2
CHRM1	AGTR1
CHRM1	APP
CHRM1	AVPR1A
CHRM1	CCR5
CHRM1	CHRM3
CHRM1	CHRNA1
CHRM1	CYSLTR2
CHRM1	F2RL1
CHRM1	F2RL3
CHRM1	GRM1
CHRM1	GRM5
CHRM1	HTR2B
CHRM1	HTR2C
CHRM1	PIK3CA
CHRM1	PIK3R1
CHRM1	PLCB3
CHRM1	PTAFR
CHRM1	TACR1
CHRM2	ADORA1
CHRM2	ADRA2A
CHRM2	APP
CHRM2	CCR1
CHRM2	CCR5
CHRM2	CXCR1
CHRM2	DRD4
CHRM2	HRH4
CHRM2	HTR1A
CHRM2	HTR1D
CHRM2	HTR1E
CHRM2	HTR5A
CHRM2	IL8
CHRM2	MTNR1A
CHRM2	MTNR1B
CHRM2	OPRD1
CHRM2	OPRK1
CHRM2	P2RY12
CHRM2	S1PR1
CHRM2	S1PR4
CHRM3	F2RL3
CHRM4	ADORA1
CHRM4	ADORA3
CHRM4	ADRA2A
CHRM4	ADRA2B
CHRM4	ADRA2C
CHRM4	APP
CHRM4	CCR1
CHRM4	CCR4
CHRM4	CCR5
CHRM4	CCR8
CHRM4	CHRM2
CHRM4	CNR1
CHRM4	CNR2
CHRM4	CXCR1
CHRM4	CXCR4
CHRM4	DRD2
CHRM4	DRD3
CHRM4	DRD4
CHRM4	GPR18
CHRM4	GPR55
CHRM4	HCAR2
CHRM4	HRH3
CHRM4	HRH4
CHRM4	HTR1A
CHRM4	HTR1D
CHRM4	HTR1E
CHRM4	HTR5A
CHRM4	IL8
CHRM4	LPAR1
CHRM4	LPAR2
CHRM4	LPAR3
CHRM4	MTNR1A
CHRM4	MTNR1B
CHRM4	NPY1R
CHRM4	NPY2R
CHRM4	OPRD1
CHRM4	OPRK1
CHRM4	OPRM1
CHRM4	P2RY12
CHRM4	PTGDR2
CHRM4	PTGER3
CHRM4	S1PR1
CHRM4	S1PR4
CHRM5	ADRA1A
CHRM5	ADRA1B
CHRM5	ADRA1D
CHRM5	AGTR1
CHRM5	APP
CHRM5	AVPR1A
CHRM5	CHRM1
CHRM5	CHRM3
CHRM5	CYSLTR1
CHRM5	CYSLTR2
CHRM5	EDN1
CHRM5	F2RL1
CHRM5	F2RL3
CHRM5	GRM1
CHRM5	GRM5
CHRM5	GRPR
CHRM5	HTR2A
CHRM5	HTR2B
CHRM5	LPAR1
CHRM5	LPAR3
CHRM5	LPAR6
CHRM5	LTB4R
CHRM5	NTSR1
CHRM5	OXTR
CHRM5	PIK3CA
CHRM5	PIK3R1
CHRM5	PLCB3
CHRM5	PTAFR
CHRM5	TACR1
CHRM5	TACR2
CHRNA1	CHRND
CHRNA1	MAPK1
CHRNA2	CHRNA3
CHRNA2	CHRNA4
CHRNA2	CHRNA6
CHRNA2	CHRNB2
CHRNA2	CHRNB4
CHRNA2	CHRND
CHRNA2	CHRNE
CHRNA3	CHRNA6
CHRNA3	CHRNB4
CHRNA3	CHRND
CHRNA3	CHRNE
CHRNA4	CHRNA3
CHRNA4	CHRNA6
CHRNA4	CHRNB2
CHRNA4	CHRNB4
CHRNA4	CHRND
CHRNA4	CHRNE
CHRNA6	CHRNB4
CHRNA6	CHRND
CHRNA7	CHRNA2
CHRNA7	CHRNA3
CHRNA7	CHRNA4
CHRNA7	CHRNA6
CHRNA7	CHRNB2
CHRNA7	CHRNB4
CHRNA7	CHRND
CHRNA7	CHRNE
CHRNA7	JAK2
CHRNB2	CHRNA3
CHRNB2	CHRNA6
CHRNB2	CHRNB4
CHRNB2	CHRND
CHRNB2	CHRNE
CHRNB4	CHRND
CHRNE	CHRNA1
CHRNE	CHRNA6
CHRNE	CHRNB4
CHRNE	CHRND
CHUK	AKT1
CHUK	APP
CHUK	CASP8
CHUK	CREBBP
CHUK	EIF2AK2
CHUK	HSP90AA1
CHUK	MAP4K4
CHUK	MTOR
CHUK	NFKB1
CHUK	NFKB2
CHUK	PDPK1
CHUK	PRKACA
CHUK	PRKCQ
CHUK	SRC
CHUK	TAB1
CHUK	TLR2
CHUK	TLR3
CHUK	TNFRSF1A
CLK1	PTPN1
CNR1	ADORA1
CNR1	ADRA2A
CNR1	APP
CNR1	CCR1
CNR1	CCR4
CNR1	CCR5
CNR1	CCR8
CNR1	CHRM2
CNR1	CXCR1
CNR1	DRD2
CNR1	DRD4
CNR1	GPR18
CNR1	HRH3
CNR1	HRH4
CNR1	HTR1A
CNR1	HTR1D
CNR1	HTR1E
CNR1	HTR5A
CNR1	IL8
CNR1	LPAR1
CNR1	MTNR1A
CNR1	MTNR1B
CNR1	NPY1R
CNR1	NPY2R
CNR1	OPRD1
CNR1	OPRK1
CNR1	P2RY12
CNR1	PTGDR2
CNR1	PTGER3
CNR1	S1PR1
CNR1	S1PR4
CNR2	ADORA1
CNR2	ADORA3
CNR2	ADRA2A
CNR2	APP
CNR2	CCR1
CNR2	CCR4
CNR2	CCR5
CNR2	CCR8
CNR2	CHRM2
CNR2	CNR1
CNR2	CXCR1
CNR2	DRD2
CNR2	DRD4
CNR2	GPR18
CNR2	HRH3
CNR2	HRH4
CNR2	HTR1A
CNR2	HTR1D
CNR2	HTR1E
CNR2	HTR5A
CNR2	IL8
CNR2	LPAR1
CNR2	LPAR3
CNR2	MTNR1A
CNR2	MTNR1B
CNR2	NPY1R
CNR2	NPY2R
CNR2	OPRD1
CNR2	OPRK1
CNR2	P2RY12
CNR2	PTGDR2
CNR2	PTGER3
CNR2	S1PR1
CNR2	S1PR4
CREBBP	ESR1
CREBBP	HDAC5
CREBBP	HDAC7
CREBBP	MAPK14
CREBBP	NFKB1
CREBBP	NR3C1
CREBBP	ODC1
CREBBP	RORA
CSNK2A1	SIRT1
CTSB	TLR7
CTSB	SPHK1
CTSB	TLR3
CXCR1	ADRA2A
CXCR1	APP
CXCR1	CCR5
CXCR1	DRD4
CXCR1	HRH4
CXCR1	HTR5A
CXCR1	MTNR1B
CXCR1	OPRD1
CXCR1	OPRK1
CXCR1	S1PR4
CXCR4	ADORA1
CXCR4	ADORA3
CXCR4	ADRA1B
CXCR4	ADRA2A
CXCR4	ADRA2C
CXCR4	ADRB2
CXCR4	APP
CXCR4	CCR1
CXCR4	CCR4
CXCR4	CCR5
CXCR4	CCR8
CXCR4	CHRM1
CXCR4	CHRM2
CXCR4	CNR1
CXCR4	CNR2
CXCR4	CXCR1
CXCR4	DRD2
CXCR4	DRD3
CXCR4	DRD4
CXCR4	EDN1
CXCR4	F2
CXCR4	GPR18
CXCR4	GPR55
CXCR4	HCAR2
CXCR4	HIF1A
CXCR4	HRH3
CXCR4	HRH4
CXCR4	HTR1A
CXCR4	HTR1D
CXCR4	HTR1E
CXCR4	HTR2C
CXCR4	HTR5A
CXCR4	IL8
CXCR4	JAK2
CXCR4	LCK
CXCR4	LPAR1
CXCR4	LPAR2
CXCR4	LPAR3
CXCR4	MTNR1A
CXCR4	MTNR1B
CXCR4	NPY1R
CXCR4	NPY2R
CXCR4	OPRD1
CXCR4	OPRK1
CXCR4	P2RY12
CXCR4	PTGDR2
CXCR4	PTGER3
CXCR4	PTPN11
CXCR4	S1PR1
CXCR4	S1PR4
CXCR4	STAT1
CXCR4	STAT3
CXCR4	TLR2
CYP11B1	CYP19A1
CYP11B1	HSD11B1
CYP11B1	HSD17B2
CYP11B1	SRD5A1
CYP11B2	CYP11B1
CYP11B2	CYP19A1
CYP11B2	HSD11B1
CYP11B2	HSD17B2
CYP11B2	SRD5A1
CYP17A1	CYP11B1
CYP17A1	CYP11B2
CYP17A1	CYP19A1
CYP17A1	CYP1A2
CYP17A1	CYP3A4
CYP17A1	HSD17B2
CYP17A1	SRD5A1
CYP17A1	STS
CYP19A1	HSD17B2
CYP1A1	ALDH1A1
CYP1A1	AOX1
CYP1A1	CREBBP
CYP1A1	CYP17A1
CYP1A1	CYP19A1
CYP1A1	CYP1B1
CYP1A1	CYP2A6
CYP1A1	CYP2B6
CYP1A1	CYP2C9
CYP1A1	CYP2D6
CYP1A1	CYP3A4
CYP1A1	HSD11B1
CYP1A1	HSD17B2
CYP1A1	STS
CYP1A2	ALDH1A1
CYP1A2	ALOX15
CYP1A2	CYP2A6
CYP1A2	CYP2B6
CYP1A2	CYP2C9
CYP1A2	CYP3A4
CYP1A2	PLA2G1B
CYP1A2	STS
CYP1B1	HSD17B2
CYP2A6	ALDH1A1
CYP2A6	CYP2C9
CYP2A6	HSD11B1
CYP2A6	TYMP
CYP2B6	ALDH1A1
CYP2B6	ALOX12
CYP2B6	ALOX15
CYP2B6	CYP1B1
CYP2B6	CYP2A6
CYP2B6	CYP2C9
CYP2B6	PLA2G1B
CYP2C19	ALOX12
CYP2C19	ALOX15
CYP2C19	CYP1A2
CYP2C19	CYP2B6
CYP2C19	CYP2C9
CYP2C19	CYP2D6
CYP2C19	CYP3A4
CYP2C19	MAOA
CYP2C19	PLA2G1B
CYP2C19	PTGS1
CYP2C19	PTGS2
CYP2C9	ALOX12
CYP2D6	CYP2A6
CYP2D6	CYP3A4
CYP2D6	HSD11B1
CYP2D6	MAOA
CYP3A4	ALDH1A1
CYP3A4	ALOX15
CYP3A4	CES2
CYP3A4	CYP19A1
CYP3A4	CYP2A6
CYP3A4	CYP2B6
CYP3A4	CYP2C9
CYP3A4	HSD11B1
CYP3A4	HSD17B2
CYP3A4	PLA2G1B
CYP3A4	STS
CYSLTR1	ADRA1B
CYSLTR1	AGTR1
CYSLTR1	APP
CYSLTR1	AVPR1A
CYSLTR1	CHRM1
CYSLTR1	CHRM3
CYSLTR1	CYSLTR2
CYSLTR1	F2RL1
CYSLTR1	F2RL3
CYSLTR1	GRM1
CYSLTR1	GRM5
CYSLTR1	HTR2B
CYSLTR1	LPAR1
CYSLTR1	LPAR3
CYSLTR1	LPAR6
CYSLTR1	LTB4R
CYSLTR1	NTSR1
CYSLTR1	OXTR
CYSLTR1	PIK3CA
CYSLTR1	PIK3R1
CYSLTR1	PLCB3
CYSLTR1	PTAFR
CYSLTR1	TACR1
CYSLTR2	AGTR1
CYSLTR2	CHRM3
CYSLTR2	F2RL3
CYSLTR2	HTR2B
CYSLTR2	PIK3CA
CYSLTR2	PIK3R1
CYSLTR2	PLCB3
DHFR	POLA1
DHFR	TYMS
DLG4	GRIA2
DNMT1	TP53
DPYD	CYP2A6
DPYD	PNP
DPYD	TYMP
DRD1	ADORA2B
DRD1	ADRB2
DRD1	HTR6
DRD1	PTGER2
DRD1	PTGER4
DRD1	TAAR1
DRD1	TSHR
DRD2	ADORA1
DRD2	ADORA2A
DRD2	ADRA2A
DRD2	APP
DRD2	CCR1
DRD2	CCR4
DRD2	CCR5
DRD2	CCR8
DRD2	CHRM2
DRD2	CXCR1
DRD2	DRD4
DRD2	GPR18
DRD2	HRH3
DRD2	HRH4
DRD2	HTR1A
DRD2	HTR1D
DRD2	HTR1E
DRD2	HTR5A
DRD2	IL8
DRD2	LPAR1
DRD2	MTNR1A
DRD2	MTNR1B
DRD2	NPY1R
DRD2	NPY2R
DRD2	OPRD1
DRD2	OPRK1
DRD2	P2RY12
DRD2	PTGDR2
DRD2	PTGER3
DRD2	S1PR1
DRD2	S1PR4
DRD2	SLC6A3
DRD3	ADORA1
DRD3	ADORA3
DRD3	ADRA2A
DRD3	APP
DRD3	CCR1
DRD3	CCR4
DRD3	CCR5
DRD3	CCR8
DRD3	CHRM2
DRD3	CNR1
DRD3	CNR2
DRD3	CXCR1
DRD3	DRD2
DRD3	DRD4
DRD3	GPR18
DRD3	HRH3
DRD3	HRH4
DRD3	HTR1A
DRD3	HTR1D
DRD3	HTR1E
DRD3	HTR5A
DRD3	IL8
DRD3	LPAR1
DRD3	LPAR3
DRD3	MTNR1A
DRD3	MTNR1B
DRD3	NPY1R
DRD3	NPY2R
DRD3	OPRD1
DRD3	OPRK1
DRD3	P2RY12
DRD3	PTGDR2
DRD3	PTGER3
DRD3	S1PR1
DRD3	S1PR4
EDN1	ADRA1B
EDN1	ADRB2
EDN1	AGTR1
EDN1	AKT1
EDN1	APP
EDN1	AVPR1A
EDN1	CCR5
EDN1	CFTR
EDN1	CHRM1
EDN1	CHRM3
EDN1	CREBBP
EDN1	CYSLTR1
EDN1	CYSLTR2
EDN1	EGFR
EDN1	EP300
EDN1	F2
EDN1	F2RL1
EDN1	F2RL3
EDN1	GRM1
EDN1	GRM5
EDN1	HIF1A
EDN1	HTR2A
EDN1	HTR2B
EDN1	HTR2C
EDN1	LPAR1
EDN1	LPAR3
EDN1	LPAR6
EDN1	LTB4R
EDN1	MAP2K1
EDN1	MAP2K2
EDN1	MAPK1
EDN1	MAPK14
EDN1	MAPK8
EDN1	NTSR1
EDN1	OXTR
EDN1	PIK3CA
EDN1	PIK3R1
EDN1	PLCB3
EDN1	PTAFR
EDN1	RAF1
EDN1	SRC
EDN1	TACR1
EDN1	TACR2
EGFR	ERBB2
EGFR	ESR1
EGFR	GAPDH
EGFR	IGF1R
EGFR	MAPK1
EGFR	MAPK14
EGFR	PDGFRB
EGFR	PIK3CA
EGFR	PIK3R1
EGFR	STAT3
EGFR	TAB1
EGFR	TLR2
EGFR	TP53
EGLN1	HIF1A
EGLN1	PRKCG
ELANE	MMP2
ELAVL1	PRKCD
ELAVL1	PTGS2
ELAVL1	XPO1
EP300	APEX1
EP300	CREBBP
EP300	IVL
EP300	ESR1
EP300	HDAC5
EP300	HDAC7
EP300	MAPK14
EP300	NFKB1
EP300	NR3C1
EP300	ODC1
EP300	RORA
EP300	SIRT1
EP300	SIRT2
ERBB2	IL6
ERBB2	PIK3CA
ERBB2	STAT3
ERN1	XBP1
ESR1	NR1H4
ESR1	ESRRA
ESR2	EP300
ESR2	ESR1
ESR2	ESRRA
ESR2	MAPK1
ESR2	MAPK11
ESR2	MAPK3
ESR2	NOS3
ESR2	NR1H2
ESR2	PPARG
ESR2	RORA
ESR2	RORC
ESRRB	AR
ESRRB	ESR1
ESRRB	ESR2
ESRRB	ESRRA
ESRRB	NR1H2
ESRRB	NR4A1
ESRRB	PPARG
ESRRB	RORA
ESRRB	RORC
ESRRB	THRB
F10	F2
F10	F3
F10	F9
F10	GGCX
F2	ADRA1B
F2	ADRB2
F2	CCR5
F2	CFTR
F2	CHRM1
F2	F2RL1
F2	F2RL3
F2	F9
F2	GGCX
F2	HTR2C
F2	MAP2K1
F2	MAP2K2
F2	MAPK1
F2	RAF1
F2RL1	AGTR1
F2RL1	APP
F2RL1	CHRM3
F2RL1	CYSLTR2
F2RL1	F2RL3
F2RL1	GRM1
F2RL1	HTR2B
F2RL1	PIK3CA
F2RL1	PIK3R1
F2RL1	PLCB3
F3	F2
F3	F9
FGFR1	CREBBP
FGFR1	FLG
FGFR1	HTR1A
FGFR1	PIK3CA
FGFR1	PIK3CB
FGFR1	PIK3CD
FGFR1	PIK3R1
FGFR1	PLCB3
FGFR2	PIK3CB
FGFR2	PIK3CD
FGFR2	PLCB3
FLT1	FLT4
FLT1	KDR
FLT1	PIK3CA
FLT1	PIK3R1
FLT1	PLCB3
FYN	AKT1
FYN	CDK5R1
FYN	DLG4
FYN	EGFR
FYN	GSK3B
FYN	HSP90AA1
FYN	IL2
FYN	JAK1
FYN	KDR
FYN	LCK
FYN	MAPK1
FYN	MAPK11
FYN	MAPK14
FYN	MAPT
FYN	PAK2
FYN	PDGFRB
FYN	PDPK1
FYN	PIK3CA
FYN	PIK3CB
FYN	PIK3R1
FYN	PRKCD
FYN	PTK2
FYN	PTPN11
FYN	RAF1
FYN	S1PR1
FYN	SEMA3A
FYN	STAT3
G6PD	GAPDH
G6PD	HKDC1
G6PD	PKM
GAPDH	ESR1
GAPDH	SIRT1
GGCX	F9
GLO1	AKR1B1
GLO1	AKR1B10
GLO1	AOC3
GLO1	MAOA
GLRA1	GLRA2
GPBAR1	ADORA2A
GPBAR1	ADORA2B
GPBAR1	ADRB1
GPBAR1	ADRB2
GPBAR1	DRD1
GPBAR1	HRH2
GPBAR1	HTR6
GPBAR1	HTR7
GPBAR1	PTGER2
GPBAR1	PTGER4
GPBAR1	TAAR1
GPBAR1	TSHR
GPR18	ADORA1
GPR18	ADRA2A
GPR18	APP
GPR18	CCR1
GPR18	CCR4
GPR18	CCR5
GPR18	CCR8
GPR18	CHRM2
GPR18	CXCR1
GPR18	DRD4
GPR18	HRH3
GPR18	HRH4
GPR18	HTR1A
GPR18	HTR1D
GPR18	HTR1E
GPR18	HTR5A
GPR18	IL8
GPR18	MTNR1A
GPR18	MTNR1B
GPR18	NPY2R
GPR18	OPRD1
GPR18	OPRK1
GPR18	P2RY12
GPR18	PTGDR2
GPR18	S1PR1
GPR18	S1PR4
GPR55	ADORA1
GPR55	ADORA3
GPR55	ADRA2A
GPR55	APP
GPR55	CCR1
GPR55	CCR4
GPR55	CCR5
GPR55	CCR8
GPR55	CHRM2
GPR55	CNR1
GPR55	CNR2
GPR55	CXCR1
GPR55	DRD2
GPR55	DRD3
GPR55	DRD4
GPR55	GPR18
GPR55	HCAR2
GPR55	HRH3
GPR55	HRH4
GPR55	HTR1A
GPR55	HTR1D
GPR55	HTR1E
GPR55	HTR5A
GPR55	IL8
GPR55	LPAR1
GPR55	LPAR3
GPR55	MTNR1A
GPR55	MTNR1B
GPR55	NPY1R
GPR55	NPY2R
GPR55	OPRD1
GPR55	OPRK1
GPR55	P2RY12
GPR55	PTGDR2
GPR55	PTGER3
GPR55	S1PR1
GPR55	S1PR4
GRIN1	CALM1
GRIN1	CAMK2D
GRIN1	CAMK2G
GRIN1	DLG4
GRIN1	GRIA2
GRIN1	NOS1
GRIN1	PRKACA
GRM1	AGTR1
GRM1	CHRM3
GRM1	CYSLTR2
GRM1	F2RL3
GRM1	HTR2B
GRM1	PIK3CA
GRM1	PIK3R1
GRM1	PLCB3
GRM5	AGTR1
GRM5	APP
GRM5	AVPR1A
GRM5	CHRM3
GRM5	CYSLTR2
GRM5	F2RL1
GRM5	F2RL3
GRM5	GRM1
GRM5	HTR2B
GRM5	PIK3CA
GRM5	PIK3R1
GRM5	PLCB3
GRM5	PTAFR
GRM5	TACR1
GRPR	ADRA1B
GRPR	ADRA1D
GRPR	AGTR1
GRPR	APP
GRPR	AVPR1A
GRPR	CHRM1
GRPR	CHRM3
GRPR	CYSLTR1
GRPR	CYSLTR2
GRPR	EDN1
GRPR	F2RL1
GRPR	F2RL3
GRPR	GRM1
GRPR	GRM5
GRPR	HTR2A
GRPR	HTR2B
GRPR	LPAR1
GRPR	LPAR3
GRPR	LPAR6
GRPR	LTB4R
GRPR	NTSR1
GRPR	OXTR
GRPR	PIK3CA
GRPR	PIK3R1
GRPR	PLCB3
GRPR	PTAFR
GRPR	TACR1
GRPR	TACR2
GSK3B	AKT1
GSK3B	APP
GSK3B	AURKA
GSK3B	CDK5R1
GSK3B	GSK3A
GSK3B	PIK3CA
GSK3B	PIK3CB
GSK3B	PIN1
GSK3B	PRKACA
GSK3B	SEMA3A
GSK3B	TP53
HCAR2	ADORA1
HCAR2	ADORA3
HCAR2	ADRA2A
HCAR2	APP
HCAR2	CCR1
HCAR2	CCR4
HCAR2	CCR5
HCAR2	CCR8
HCAR2	CHRM2
HCAR2	CNR1
HCAR2	CNR2
HCAR2	CXCR1
HCAR2	DRD2
HCAR2	DRD3
HCAR2	DRD4
HCAR2	GPR18
HCAR2	HRH3
HCAR2	HRH4
HCAR2	HTR1A
HCAR2	HTR1D
HCAR2	HTR1E
HCAR2	HTR5A
HCAR2	IL8
HCAR2	LPAR1
HCAR2	LPAR3
HCAR2	MTNR1A
HCAR2	MTNR1B
HCAR2	NPY1R
HCAR2	NPY2R
HCAR2	OPRD1
HCAR2	OPRK1
HCAR2	P2RY12
HCAR2	PTGDR2
HCAR2	PTGER3
HCAR2	S1PR1
HCAR2	S1PR4
HDAC1	ABL1
HDAC1	CDK2
HDAC1	CDK6
HDAC1	CREBBP
HDAC1	CSNK2A1
HDAC1	DNMT1
HDAC1	EP300
HDAC1	ESR1
HDAC1	HDAC3
HDAC1	HDAC4
HDAC1	HDAC5
HDAC1	HDAC6
HDAC1	HDAC7
HDAC1	HIF1A
HDAC1	KAT2B
HDAC1	NFKB1
HDAC1	NFKB2
HDAC1	NR3C1
HDAC1	PPARG
HDAC1	PRKACA
HDAC1	STAT3
HDAC1	TERT
HDAC1	THRB
HDAC1	TP53
HDAC2	BRCA1
HDAC2	CAMK2B
HDAC2	CREBBP
HDAC2	CSNK2A1
HDAC2	DNMT1
HDAC2	EP300
HDAC2	HDAC1
HDAC2	HDAC3
HDAC2	HDAC4
HDAC2	HDAC5
HDAC2	HDAC6
HDAC2	HDAC7
HDAC2	HDAC8
HDAC2	HDAC9
HDAC2	HIF1A
HDAC2	KAT2B
HDAC2	NFKB1
HDAC2	STAT3
HDAC2	TERT
HDAC2	THRB
HDAC2	TP53
HDAC3	BIRC5
HDAC3	CREBBP
HDAC3	CSNK2A1
HDAC3	EP300
HDAC3	ESRRA
HDAC3	HDAC4
HDAC3	HDAC5
HDAC3	HDAC7
HDAC3	KAT2B
HDAC3	NFKB1
HDAC3	POLB
HDAC3	PPARG
HDAC3	RORA
HDAC3	STAT3
HDAC3	TNFRSF1A
HDAC3	TP53
HDAC4	CSNK2A1
HDAC4	ESR1
HDAC4	HDAC5
HDAC4	HDAC7
HDAC4	SIRT1
HDAC5	CSNK2A1
HDAC5	HDAC7
HDAC6	CSNK2A1
HDAC6	HDAC3
HDAC6	HDAC4
HDAC6	HDAC5
HDAC8	CSNK2A1
HDAC8	HDAC1
HDAC8	HDAC3
HDAC8	HDAC4
HDAC8	HDAC5
HDAC8	HDAC6
HDAC9	CAMK2B
HDAC9	CREBBP
HDAC9	CSNK2A1
HDAC9	EP300
HDAC9	HDAC1
HDAC9	HDAC3
HDAC9	HDAC4
HDAC9	HDAC5
HDAC9	HDAC6
HDAC9	HDAC7
HDAC9	HDAC8
HDAC9	KAT2B
HIF1A	ABCB1
HIF1A	ABCG2
HIF1A	AKT1
HIF1A	CREBBP
HIF1A	EP300
HIF1A	FLT1
HIF1A	HDAC3
HIF1A	HDAC4
HIF1A	HDAC7
HIF1A	HSP90AA1
HIF1A	KAT2B
HIF1A	NOS2
HIF1A	NOS3
HIF1A	PKM
HIF1A	RORA
HIF1A	STAT3
HIF1A	TERT
HIF1A	TP53
HK1	AKR1B1
HK1	AKR1B10
HK1	G6PD
HK1	GAA
HK1	HIF1A
HK1	HKDC1
HK1	PFKFB3
HKDC1	AKR1B1
HKDC1	GAA
HMGCR	CREBBP
HPGD	ALOX12
HRH1	ADRA1A
HRH1	ADRA1B
HRH1	ADRA1D
HRH1	AGTR1
HRH1	APP
HRH1	AVPR1A
HRH1	CHRM1
HRH1	CHRM3
HRH1	CHRM5
HRH1	CYSLTR1
HRH1	CYSLTR2
HRH1	EDN1
HRH1	F2RL1
HRH1	F2RL3
HRH1	GRM1
HRH1	GRM5
HRH1	GRPR
HRH1	HTR2A
HRH1	HTR2B
HRH1	LPAR1
HRH1	LPAR3
HRH1	LPAR6
HRH1	LTB4R
HRH1	NTSR1
HRH1	OXTR
HRH1	PIK3CA
HRH1	PIK3R1
HRH1	PLCB3
HRH1	PTAFR
HRH1	TACR1
HRH1	TACR2
HRH2	ADORA2A
HRH2	ADORA2B
HRH2	ADRB1
HRH2	ADRB2
HRH2	DRD1
HRH2	HTR6
HRH2	HTR7
HRH2	PTGER2
HRH2	PTGER4
HRH2	TAAR1
HRH2	TSHR
HRH3	ADORA1
HRH3	ADRA2A
HRH3	APP
HRH3	CCR1
HRH3	CCR4
HRH3	CCR5
HRH3	CCR8
HRH3	CHRM2
HRH3	CXCR1
HRH3	DRD4
HRH3	HRH4
HRH3	HTR1A
HRH3	HTR1D
HRH3	HTR1E
HRH3	HTR5A
HRH3	IL8
HRH3	MTNR1A
HRH3	MTNR1B
HRH3	NPY2R
HRH3	OPRD1
HRH3	OPRK1
HRH3	P2RY12
HRH3	PTGDR2
HRH3	S1PR1
HRH3	S1PR4
HRH4	DRD4
HRH4	OPRD1
HRH4	S1PR4
HSD17B1	CYP19A1
HSD17B1	CYP1A1
HSD17B1	CYP1B1
HSD17B1	CYP3A4
HSD17B3	CYP11B1
HSD17B3	CYP11B2
HSD17B3	CYP17A1
HSD17B3	CYP19A1
HSD17B3	SRD5A1
HSP90AA1	AHR
HSP90AA1	AKT1
HSP90AA1	AURKA
HSP90AA1	BCL2
HSP90AA1	CFTR
HSP90AA1	CSNK2A1
HSP90AA1	EGFR
HSP90AA1	ERBB2
HSP90AA1	ESR1
HSP90AA1	IL2
HSP90AA1	ITGB3
HSP90AA1	KCNH2
HSP90AA1	KDR
HSP90AA1	MAPK1
HSP90AA1	NOD1
HSP90AA1	NOS3
HSP90AA1	NR3C1
HSP90AA1	PAK2
HSP90AA1	PIK3R1
HSP90AA1	PLK1
HSP90AA1	PRKACA
HSP90AA1	PRKCD
HSP90AA1	RAF1
HSP90AA1	RPS6KB1
HSP90AA1	SEMA3A
HSP90AA1	TAB1
HSP90AA1	TERT
HSP90AA1	TP53
HTR1A	ADORA1
HTR1A	ADRA2A
HTR1A	APP
HTR1A	CCR1
HTR1A	CCR5
HTR1A	CXCR1
HTR1A	DRD4
HTR1A	HRH4
HTR1A	HTR1D
HTR1A	HTR1E
HTR1A	HTR5A
HTR1A	IL8
HTR1A	MTNR1A
HTR1A	MTNR1B
HTR1A	OPRD1
HTR1A	OPRK1
HTR1A	P2RY12
HTR1A	S1PR1
HTR1A	S1PR4
HTR1D	ADORA1
HTR1D	ADRA2A
HTR1D	APP
HTR1D	CCR1
HTR1D	CCR5
HTR1D	CXCR1
HTR1D	DRD4
HTR1D	HRH4
HTR1D	HTR1E
HTR1D	HTR5A
HTR1D	IL8
HTR1D	MTNR1A
HTR1D	MTNR1B
HTR1D	OPRD1
HTR1D	OPRK1
HTR1D	P2RY12
HTR1D	S1PR1
HTR1D	S1PR4
HTR1E	ADRA2A
HTR1E	APP
HTR1E	CCR1
HTR1E	CCR5
HTR1E	CXCR1
HTR1E	DRD4
HTR1E	HRH4
HTR1E	HTR5A
HTR1E	IL8
HTR1E	MTNR1A
HTR1E	MTNR1B
HTR1E	OPRD1
HTR1E	OPRK1
HTR1E	P2RY12
HTR1E	S1PR1
HTR1E	S1PR4
HTR2A	ADRA1B
HTR2A	AGTR1
HTR2A	APP
HTR2A	AVPR1A
HTR2A	CHRM1
HTR2A	CHRM3
HTR2A	CYSLTR1
HTR2A	CYSLTR2
HTR2A	F2RL1
HTR2A	F2RL3
HTR2A	GRM1
HTR2A	GRM5
HTR2A	HTR2B
HTR2A	LPAR1
HTR2A	LPAR3
HTR2A	LPAR6
HTR2A	LTB4R
HTR2A	NTSR1
HTR2A	OXTR
HTR2A	PIK3CA
HTR2A	PIK3R1
HTR2A	PLCB3
HTR2A	PTAFR
HTR2A	TACR1
HTR2A	TACR2
HTR2B	CHRM3
HTR2B	F2RL3
HTR5A	ADRA2A
HTR5A	APP
HTR5A	DRD4
HTR5A	HRH4
HTR5A	MTNR1B
HTR5A	OPRD1
HTR5A	OPRK1
HTR5A	S1PR4
HTR6	PTGER2
HTR6	TAAR1
HTR7	ADORA2A
HTR7	ADORA2B
HTR7	ADRB2
HTR7	DRD1
HTR7	HTR6
HTR7	PTGER2
HTR7	PTGER4
HTR7	TAAR1
HTR7	TSHR
HTT	CREBBP
HTT	DLG4
HTT	GAPDH
HTT	TP53
ICAM1	NFKB1
ICAM1	PRKCG
ICAM1	PRKCQ
IDO1	CYP1A1
IDO1	CYP1A2
IDO1	CYP1B1
IDO1	MAOA
IDO1	MAOB
IFNG	IL2
IFNG	IL4R
IFNG	MAPK1
IGF1R	ESR1
IGF1R	ITGB3
IGF1R	MAPK1
IGF1R	MAPK3
IGF1R	PIK3CA
IGF1R	RAF1
IGF1R	RPS6KB1
IGF1R	STAT3
IKBKB	AKT1
IKBKB	AKT2
IKBKB	APP
IKBKB	CASP8
IKBKB	CDK9
IKBKB	CHUK
IKBKB	CREBBP
IKBKB	HSP90AA1
IKBKB	IRAK4
IKBKB	MAP4K4
IKBKB	MAPK14
IKBKB	MTOR
IKBKB	NCOA3
IKBKB	NFKB1
IKBKB	NFKB2
IKBKB	PDPK1
IKBKB	PRKACA
IKBKB	PRKCQ
IKBKB	PRKCZ
IKBKB	SRC
IKBKB	TAB1
IKBKB	TLR2
IKBKB	TLR3
IKBKB	TLR4
IKBKB	TNFRSF1A
[truncated: 1,783 more rows]
